# Supplementary material for: Effects of a Mediterranean Diet Intervention on Maternal Stress, Well-Being, and Sleep Quality throughout Gestation—The IMPACT-BCN Trial
Source: Nutrients. 2023 May 18;15(10):2362. doi: 10.3390/nu15102362 (PMC10223296; doi:10.3390/nu15102362)
Supplement: Supplementary file 1 [file nutrients-15-02362-s001.zip]

Archive with 1 entries (1 files):
- nutrients-2381775-supplementary.pdf
